# Supplementary material for: Bongkrekic acid facilitates glycolysis in cultured cells and induces cell death under low glucose conditions
Source: Biochem Biophys Rep. 2019 Aug 29;20:100683. doi: 10.1016/j.bbrep.2019.100683 (PMC6728793; doi:10.1016/j.bbrep.2019.100683)
Supplement: Online data [file mmc1.zip]

Archive with 3 entries (3 files):
- bbrep_100683_coi_disclosure_ArihiroKano.pdf
- bbrep_100683_coi_disclosure_MitsuruShindo.pdf
- bbrep_100683_coi_disclosure_TakumaIwasaki.pdf
